# Supplementary material for: Management of Children Admitted to Hospitals across Bangladesh with Suspected or Confirmed COVID-19 and the Implications for the Future: A Nationwide Cross-Sectional Study
Source: Antibiotics (Basel). 2022 Jan 14;11(1):105. doi: 10.3390/antibiotics11010105 (PMC8772946; doi:10.3390/antibiotics11010105)
Supplement: Supplementary file 1 [file antibiotics-11-00105-s001.zip]

Archive with 1 entries (1 files):
- antibiotics-1513724-supplementary.pdf
